# Supplementary material for: In Silico Structural Analysis Exploring Conformational Folding of Protein Variants in Alzheimer’s Disease
Source: Int J Mol Sci. 2023 Aug 31;24(17):13543. doi: 10.3390/ijms241713543 (PMC10487466; doi:10.3390/ijms241713543)
Supplement: Supplementary file 1 [file ijms-24-13543-s001.zip]

Archive with 1 entries (1 files):
- ijms-2550634-supplementary.pdf
